# Supplementary material for: RhoC regulates radioresistance via crosstalk of ROCK2 with the DNA repair machinery in cervical cancer
Source: J Exp Clin Cancer Res. 2019 Sep 5;38:392. doi: 10.1186/s13046-019-1385-7 (PMC6729006; doi:10.1186/s13046-019-1385-7)
Supplement: Supplementary file 1 — Supplementary figures. (ZIP 9690 kb) [file 13046_2019_1385_MOESM1_ESM.zip]

Archive with 2 entries (2 files):
- 13046_2019_1385_MOESM1_ESM/Supplementary Figure Legends_revised.docx
- 13046_2019_1385_MOESM1_ESM/Supplementary Figures_revised.ppt
